# Supplementary material for: The clinical, serological and myopathological features of a cohort of Chinese patients with inclusion body myositis: a single center analysis
Source: Front Immunol. 2026 Mar 5;17:1782053. doi: 10.3389/fimmu.2026.1782053 (PMC12999901; doi:10.3389/fimmu.2026.1782053)
Supplement: Supplementary file 2 [file Table2.xlsx]

## Sheet: Supplementary Table 2
Supplementary Table 2 Clinical and pathological information of the cohort
Demographics, n=43
Variable	Total ( n = 43 )
Female ratio(%)	18( 41.9 )
Age at onset, years	54.9±9.6
Diagnosis Duration, years	5.0 (3.0 ,6.0)
Age at biopsy, years	60.1±9.5
Clinical Feature, n =43
Arm abduction	9.0 (8.0 ,10.0)
Elbow flexion	9 .0(7.0 ,10.0)
Elbow extension	7.0 (6.5 ,9.0)
wrIst flexion	9.0 (7.0 ,10.0)
wrist extension	9.0 (7.0 ,10.0)
finger flexion	7.2 (6.0 ,9.0)
finger extension	9.0 (7.0 ,10.0)
hip flexion	7.0 (6.0 ,7.5)
knee flexion	9.0 (7.0 ,10.0)
knee extension	7.0(6.0 ,9.0)
Ankle dorsiflexion	10.0 (8.0 ,10.0)
Ankle plantar flexion	10.0 (8.0 ,10.0)
Neck flexion	7.0 (4.0 ,10.0)
KE weakness (%)	38/43(88.4)
HF weakness (%)	43/43(100)
FF weakness (%)	40/43(93.0)
NF weakness (%)	30/43(69.8)
knee extension≤4, no(%)	32/43(74.4)
KE weakness and FF weakness (%)	35/43(81.4)
KE£HP and FF < SA, no.(%)	24/43(55.8)
Strength of knee extension ≤ hip flexion, no.(%)	33/43(76.7)
Strength of finger flexion < shoulder abducttion, no.(%)	34/43(79.1)
Strength sum scores	99.6 (87.5 ,108.5)
Proximal upper limb muscle strength	26.0 (21.5 ,28.0)
Distal upper limb muscle strength	34.1 (30.2 ,36.5)
Upper limb muscle strength	59.0 (52.0 ,64.9)
Proximal lower limb muscle strength	22.5 (19.5 ,25.0)
Distal lower limb muscle strength	20.0 (16.5 ,20.0)
Lower limb muscle strength	42.0 (36.0 ,45.0)
Dysphagia,no.(%)	17/43(39.5)
IBMFRS scores	33.6±5.2
CK, IU/L	865.0 (401.0 ,1200.0)
History of Sjögren’s syndrome(%)	7/43(16.3)
History of Heart Disease(%)	12/43(27.9)
History of Hypertension(%)	18(41.9)
History of Diabetes(%)	12(27.9)
History of Tumor(%)	4(9.3)
Electrophysiology, n = 43
Myogenic Damage(%)	34(79.1)
Neurogenic Damage(%)	3(7.0)
Mixed Damage(%)	6(14.0)
Muscle biopsy site, n = 43
Quadriceps femoris	22/43(51.2)
Biceps brachii	19/43(44.2)
Tibialis anterior	1/43(2.3)
Gastrocnemius	1/43(2.3)
Muscle biopsy feature
RV (%), n=43	34/43(79.1)
Endomysial inflammation (%), n=43	43/43(100)
Perimysial inflammation (%), n =43	11/43(25.6)
Perivasculitis(%), n=38	15/38(39.5)
Invasion of non-necrotic muscle fibers (%), n=43	22/43(51.2)
Infiltration of non-necrotic muscle fibers (%), n=35	27/35(77.1)
Invasion or infiltration of non-necrotic muscle fibers (%), n=43	38/43(88.4)
MHC-I positivity (%), n=36	36/36(100)
Hypertrophy(%), n=37	28(65.1)
Atrophy(%), n =37	37(100)
Necrosis(%), n=37	29(67.4)
Regeneration(%), n=37	36(83.7)
Denervation(%), n=37	11(25.6)
RRF(%), n=38	13(30.2)
RBF(%), n=38	16(37.2)
COX(-)(%),n=37	29(67.4)
Mitochondrial abnormalities (%), n=39	30/39(76.9)
Endomysial fibrosis (%), n=37	28(65.1)
complement deposition (%), n=31	24/31(77.4)
P62 deposition(%), n=27	25/27(92.3)
CD8,n=32	30(93.8)
CD3,n=32	25(78.1)
CD4,n=32	28(87.5)
CD20,n=32	13(40.6)
CD68,n=32	30(93.8)
Tubulofilamentous inclusions(%), n = 23	15/23(65.2)
Data were presented as median (IQR) or n/N (%) (N represented data available for analysis per variable); KE, knee extension; HF, hip ﬂexion; FF, ﬁnger ﬂexion; NF, neck ﬂexion;IBMFRS, inclusion body myositis functional rating scale; CK, creatine kinase; RV, rimmed vacuoles; MHC, major histocompatibility.

## Sheet: Supplementary Table 3
Supplementary Table 3 Subgroup analysis of clinical and pathological features based on age at onset.
	<50 y, n=12	≥50 y, n=31	P
Female ratio, no.(%)	6（50）	12（38.7）	0.767
Age at onset, years	47（30-49）	58（50-78）	\
diagnosis Duration, years	5（1-12）	4（1-18）	0.989
knee extension≤4, no(%)	9（75）	23（74.2）	>0.5
Strength of knee extension ≤ hip flexion, no.(%)	10(83.3)	23(74.2)	0.698
Strength of finger flexion < shoulder abducttion, no.(%)	9(75)	25(80.6)	0.692
KE≤ HP and FF< SS, no.(%)	7(58.3)	17(54.8)	0.836
Mean muscle strength at first visit
Arm abduction	9（4-10）	9（5-10）	0.841
Elbow flexion	9（4-10）	9（5.5-10）	0.883
Elbow extension	7.25（4-10）	7（4-10）	0.947
wrIst flexion	8.5（4-10）	9（3-10）	0.446
wrist extension	8（4-10）	9.5（4.5-10）	0.165
finger flexion	6.95（4.0-9.6）	8.0（2.4-10.0）	0.968
finger extension	8.5（4-10）	9（3.0-10.0）	0.698
hip flexion	6.25（2-9）	7（3-9）	0.341
knee flexion	7.75（4-10）	9（4-10）	0.277
knee extension	6（2-10）	7（4-10）	0.102
Ankle dorsiflexion	10（4-10）	10（2-10）	0.841
Ankle plantar flexion	9.5（4-10）	10（4-10）	0.43
Neck flexion	7.0（2.0-10.0）	7.0（1.0-10.0）	0.679
Strength sum scores	92.6（48.0-117.6）	102（68.0-114.5）	0.355
Proximal upper limb muscle strength	25.5（12.0-30.0）	27.0（18.0-30.0）	>0.999
Distal upper limb muscle strength	32.45（16.0-39.1）	34.25（15.2-40.0）	0.462
Upper limb muscle strength	58.05（28.0-69.1）	60.3（33.2-70.0）	0.584
Proximal lower limb muscle strength	21.0（8.0-28.5）	22.5（12.0-28.0）	0.289
Distal lower limb muscle strength	18.75（8.0-20.0）	20.0（6.0-20.0）	0.478
Lower limb muscle strength	40.5（20.0-48.5）	42.0（20.0-47.0）	0.328
Dysphagia,no.(%)	5(41.7)	12(38.7)	>0.999
IBMFRS scores	32.0（27.0-40.0）	33.0（24.0-43.0）	0.414
CK, IU/L	857.5（38-3538）	865.0（195-4000）	0.779
History of Sjögren’s syndrome(%)	4(33.3)	7(22.6)	0.467
History of Heart Disease(%)	3(25)	15(48.4)	0.163
History of Hypertension(%)	3(25)	9(29)	>0.999
History of Diabetes(%)	1(8.3)	3(9.7)	>0.999
Myogenic Damage(%)	10(83.3)	23(74.2)	0.887
Neurogenic Damage(%)	1(8.3)	2(6.5)
Mixed Damage(%)	1(8.3)	5(16.1)
RV (%), n=43	9(81.8)	24(80)	>0.999
Endomysial inflammation (%), n=43	8(72.7)	29(96.7)	0.052
Perimysial inflammation (%), n =43	2(18.2)	8(28.6)	0.693
Perivasculitis(%), n=38	4(36.4)	11(40.7)	>0.5
Invasion of non-necrotic muscle fibers(%) , n=37	5(50)	16(59.3)	0.716
Infiltration of non-necrotic muscle fibers(%) , n=23	4(57.1)	12(75)	0.626
Endomysial fibrosis (%), n=37	8(72.7)	20(76.9)	>0.999
MHC-I positivity (%), n=36	11(100)	25(100)	-
Hypertrophy(%), n=37	10(90.9)	18(69.2)	0.229
Atrophy(%), n =37	11(100)	26(100)	-
Necrosis(%), n=37	9(81.8)	20(76.9)	>0.999
Regeneration(%), n=37	11(100)	25(96.2)	>0.999
Denervation(%), n=37	5(45.5)	6(23.1)	0.244
RRF, n=38	2(18.2)	11(40.7)	0.268
RBF, n=38	4(36.4)	12(44.4)	0.729
COX（-）,n=37	8(72.7)	21(80.8)	0.672
MAC, n=31	9(81.8)	15(75)	>0.999
CD8,n=32	9(100)	21(91.3)	>0.999
Data were presented as median (IQR) or n/N (%) (N represented data available for analysis per variable); KE, knee extension; HF, hip ﬂexion; FF, ﬁnger ﬂexion; NF, neck ﬂexion;IBMFRS, inclusion body myositis functional rating scale; CK, creatine kinase; RV, rimmed vacuoles; MHC, major histocompatibility.

## Sheet: Supplementary Table 4
Supplementary Table 4 Subgroup analysis of clinical and pathological features based on gender and dysphagia
	Sex group			Dysphagia group
	Female n=18	Male n=25	P	with dysphagia n=17	without dysphagia n=26	P
Female ratio, no.(%)	\	\	\	12(70.6)	6(23.1)	0.002d
Age at onset, years	53(48,59.75)/54.4±10.7	53(49.5,61.0)/55.2±8.9	0.767	52(49,58)/52.9±8.8	56(48.75,63)/56.1±10.0	0.39
diagnosis Duration, years	4.5(3,7)	5(3,7)	0.765	5(3,10)	4(3,5.25)	0.196
Age at biopsy, years	62(49.75,68)/60.2±10.5	60(55,66.5)/60.1±9.0	>0.999	59(53.5,67)/59.4±8.4	60(54.75,68)/60.6±10.4	0.718
Arm abduction	9(7,10)	10(8,10)	0.489	9(7,10)	10(8.75,10)	0.084
Elbow flexion	9(7,10)	9.5(7.75,10)	0.175	9(7,10)	9.5(7.375,10)	0.373
Elbow extension	7(6.375,9)	7(6.75,8.75)	0.745	7(6,8)	7.5(7,9.5)	0.115
wrist flexion	8.75(7,10)	9(7.5,10)	0.462	8(7,9.5)	9.25(8.875,10)	0.029
wrist extension	8.5(7,9.5)	9.5(8,10)	0.044	8(7,9.75)	9.25(7.75,10)	0.28
finger flexion	7.5(5.825,9)	7.2(6.675,8.95)	0.587	7(5.75,8.65)	8(6.713,9)	0.279
finger extension	9(7,10)	9(7.5,10)	0.97	8(6.5,10)	9(8,10)	0.47
hip flexion	6.75(5.5,7.25)	7(5.75,7.75)	0.245	7(4,7.75)	7(6.38,7.63)	0.357
knee flexion	9(7,10)	8(7.25,10)	0.99	9(7,9)	9(7.375,10)	0.401
knee extension	7(6,8.63)	7(6,9)	0.654	6,5(5.5,8.75)	7(6.38,9.0)	0.209
Ankle dorsiflexion	10(7.875,10)	10(7.5,10)	0.748	10(8.5,10)	10(7.375,10)	0.254
Ankle plantar flexion	10(8.75,10)	10(7.5,10)	0.898	10(8.5,10)	10(7.75,10)	0.989
Neck flexion	5(2,7)	9(7,10)	<0.001	4(2,7)	8(7,10)	0.001
KE weakness (%)	17/18(94.4)	21/25(84)	0.292	16/17(94.1)	22/26(84.6)	0.342
HF weakness (%)	18/18(100)	25/25(100)	\	17/17(100)	26/26(100)	\
FF weakness (%)	18/18(100)	22/25(88)	0.128	16/17(94.1)	24/26(92.3)	0.82
NF weakness (%)	18/18(100)	12/25(48)	<0.001a	16/17(94.1)	14/26(53.8)	0.005e
knee extension≤4, no(%)	14/18(77.8)	18/25(72)	0.736	13(76.5)	19(73.1)	0.803
Strength of knee extension ≤ hip flexion, no.(%)	12/18(66.7)	21/25(84)	0.275	12(70.6)	21(80.8)	0.44
Strength of finger flexion < shoulder abducttion, no.(%)	15(83.3)	19(76)	0.712	15(88.2)	19(73.1)	0.281
Strength sum scores	97.05(85.675,105.675)	102.5(87.75,109.4)	0.362	92.6(83.5,104.4)	102.95(91,109.85)	0.112
Upper limb muscle strength	55.8(51.45,65.275)	61.9(53.164.8)	0.284	54.2(50.45,61.15)	61.95(55.75,66)	0.047f
Lower limb muscle strength	41.75(36,44)	42.5(34.25,46.25)	0.579	41.5(34.5,44)	42.5(36,45.25)	0.551
Dysphagia, no.(%)	12(66.7)	5(20)	0.002b	\	\	\
IBMFRS scores	32.5(28.75,35.5)	33(29,37.5)	0.666	32(29,36.5)	33.5(29.75,38.25)	0.575
CK, IU/L	780.5(338.25,1345)	908(405.5,1403)	0.53	860(38,3538)	920.5(399,1301.5)	0.99
RV (%), n=43	11/18(61.1)	23/25(92)	0.014c	12/17(70.6)	22/26(84.6)	0.269
Endomysial inflammation (%), n=43	18/18(100)	25/25(100)	\	17/17(100)	26/26(100)	\
Perimysial inflammation (%), n =43	7/18(38.9)	4/25(16)	0.09	6/17(35.3)	5/26(19.2)	0.238
Invasion or infiltration of non-necrotic muscle fibers (%), n=43	16/18(88.9)	22/25(88)	0.929	14/17(82.4)	24/26(92.3)	0.319
perivascular inflammation,no(%), n = 38	7/15(46.7)	8/23(34.8)	0.464	5(33.3)	10(43.5)	0.532
Invasion orinfiltration of non-necrotic muscle fibers, no.(%), n = 37	13(86.7)	18(81.8)	>0.999	12(80)	19(86.4)	0.67
MHC-I positivity, no.(%), n = 36	15(100)	21(100)	\	16(100)	20(100)	\
Mitochondrial abnormalities, no.(%), n = 39	13(86.7)	17(70.8)	0.437	12(80)	18(75)	>0.999
Inflammatory infiltrates + rimmed vacuoles, no.(%), n = 37	6(40)	15(68.2)	0.089	6(40)	15(68.2)	0.089
Inflammatory infiltrates + mitochondrial abnormalities, no.(%), n = 37	11(73.3)	14(63.6)	0.724	10(66.7)	15(68.2)	>0.999
Typical IBM pathology, no.(%), n = 39	6(40)	14(58.3)	0.265	6(40)	14(58.3)	0.265
Endomysial fibrosis (%), n=37	12/15(80)	16/22(72.7)	0.711	11/15(73.3)	17/22(77.3)	>0.999
Complement positive, no.(%), n = 31	9(81.8)	15(75)	>0.999	10(76.9)	14(77.8)	>0.999
P62 deposition(%), n=27	9/10(90)	16/17(94.1)	0.76	7/8(87.5)	18/19(94.7)	0.232
CD8 positive, no.(%), n = 32	10(83.3)	20(100)	0.133	10(83.3)	20(100)	0.133
Data were presented as median (IQR) or n/N (%) (N represented data available for analysis per variable); KE, knee extension; HF, hip ﬂexion; FF, ﬁnger ﬂexion; NF, neck ﬂexion;IBMFRS, inclusion body myositis functional rating scale; CK, creatine kinase; RV, rimmed vacuoles; MHC, major histocompatibility. a Only unadjusted analysis was performed due to complete separation arising from a 100% event …

## Sheet: Supplementary Table 5
Supplementary Table 5 Subgroup analysis of clinical and pathological features based on anti-cN1A antibody
	cN1A-negative n=10	cN1A-positive n=20	P
Female ratio, no.(%)	6(60)	7(35)	0.255
Age at onset, years	50.5(30,60)/49±8.4	57.5(34,78)/57.3±9.6	0.019*
age<50, no.(%)	5(50)	4(20)	0.115
diagnosis Duration, years	8(1,12)	4.5(1,6)	0.155
Age at biopsy, years	56(47,64)/55.8±9.1	62.5(55.25,67.75)/61.5±10.2	0.143
Arm abduction	9.5(6,10)	10(7,10)	0.397
Elbow flexion	9.5(6,10)	9.5(5.5,10)	0.88
Elbow extension	7(5.5,9.5)	7.75(5,10)	0.559
wrist flexion	8.75(3,10)	9(6.5,10)	0.397
wrist extension	8.75(4.5,10)	9(6,10)	0.559
finger flexion	6.525(4.7,9.4)	8(2.4,10)	0.502
finger extension	9(3,10)	8(5.5,10)	0.948
hip flexion	7(2,9)	7(3,9)	0.422
knee flexion	7.25(2,10)	7(5,10)	0.422
knee extension	9(4,10)	9(7,10)	0.812
Ankle dorsiflexion	10(5,10)	10(7,10)	0.746
Ankle plantar flexion	10(7,10)	10(7,10)	0.448
Neck flexion	5.5(1,10)	7(2,10)	0.35
KE weakness (%)	9/10(90)	17/20(85)	>0.999
HF weakness (%)	10/10(100)	20/20(100)	\
FF weakness (%)	10/10(100)	19/20(95)	>0.999
NF weakness (%)	7/10(70)	13/20(65)	>0.999
knee extension≤4, no(%)	8(80)	14(70)	0.682
Strength of knee extension ≤ hip flexion, no.(%)	7(70)	15(75)	>0.999
Strength of finger flexion < shoulder abducttion, no.(%)	9(90)	20(100)	0.333
Strength sum scores	101.25(70.7,109.8)	102.4(82.4,117.6)	0.307
Proximal upper limb muscle strength	26.5(18,29.5)	27(20,30)	0.65
Distal upper limb muscle strength	34.725(15.2,37)	34(21.9,40)	0.588
Upper limb muscle strength	59.875(33.2,65.5)	61.1(44.4,70)	0.448
Proximal lower limb muscle strength	22(8,27)	22.5(17,28.5)	0.65
Distal lower limb muscle strength	19.75(14,20)	20(14,20)	0.35
Lower limb muscle strength	42(25,47)	42.25(33.5,48.5)	0.619
IBMFRS scores	34.5(29,42)	34(25,43)	0.812
CK, IU/L	932.5(38,2180)	559.5(106,4000)	0.448
Dysphagia, no.(%)	5(50)	6(30)	0.425
Rimmed vacuoles, no.(%), n = 30	7/10(70)	18/20(90)	0.3
Endomysial inflammation, no.(%),n=30	10/10(100)	20/20(100)	\
Perimysial inflammation, no.(%), n=30	2/10(20)	7/20(35)	0.675
Invasion or infiltration of non-necrotic muscle fibers, no.(%), n = 30	9/10(90)	18/20(90)	>0.999
Endomysial fibrosis, no.(%), n=24	7(87.5)	11(68.8)	0.621
MHC-I positivity, no.(%), n= 28	9(100)	19(100)	\
Mitochondrial abnormalities, no.(%), n = 26	7(77.8)	17(100)	0.111
Inflammatory infiltrates + rimmed vacuoles, no.(%), n = 26	6(66.7)	13(76.5)	0.661
Inflammatory infiltrates + mitochondrial abnormalities, no.(%), n = 26	6(66.7)	15(88.2)	0.302
Typical IBM pathology, no.(%), n = 26	4(44.4)	12(70.6)	0.234
COX-negative fibers score ³3, no.(%), n = 23	2/8(25)	11/15(73.3)	0.039**
p62 deposits score ³4, no.(%), n = 22 b	2/8(25)	10/14(71.4)	0.074
Deposition of the complement score > 2(%), n =23	1/8(12.5)	7/15(46.7)	0.176
MHC-I quantification score >3, no.(%), n = 23	6/8(75)	15/15(100)	0.111
Data were presented as median (IQR) or n/N (%) (N represented data available for analysis per variable); yrs, years; KE, knee extension; HF, hip ﬂexion; FF, ﬁnger ﬂexion; NF, neck ﬂexion; IBMFRS, inclusion body myositis functional rating scale; CK, creatine kinase; RV, rimmed vacuoles; MHC, major histocompatibility; COX, cytochromec oxidase. aThe positivity of anti-cN1A antibody was detected in 7…

## Sheet: Supplementary Table 6
Supplementary Table 6 Subgroup analysis of clinical and pathological features based on C5b-9
	Complement deposits score >2, n = 8	Complement deposits score £ 2, n = 15	P
Female ratio, no.(%)	3/8(37.5)	7/15(46.7)	>0.999
Age at onset, years	55(49.75,63.25)/56.4±7.5	52(46,58)/52.5±12.0	0.414
age<50, no.(%)	2/8(25)	6/15(40)	0.657
diagnosis Duration, years	3.5(2.25,5)	5(3,10)	0.65
Age at biopsy, years	58.5(55.25,66.75)/60.3±7.9	62(50,66)/58.1±12.0	0.728
Arm abduction	9.5(7.25,10)	10(9,10)	0.176
Elbow flexion	7.75(7,8.75)	10(9,10)	0.004
Elbow extension	6.75(6.5,7.875)	7.5(7,9)	0.126
wrist flexion	7.5(6.625,9.375)	9(7,10)	0.135
wrist extension	7.5(6.625,9.125)	9.5(8,10)	0.064
finger flexion	7.3(5.425,8.7)	6.9(5.9,8.8)	0.323
finger extension	7.5(6.125,9.75)	9(8,10)	0.18
hip flexion	6.75(6,7)	7(6,8)	0.328
knee flexion	7.5(7,8.75)	10(7.5,10)	0.032
knee extension	6.5(5.25,8.63)	7(6,9)	0.294
Ankle dorsiflexion	9.5(7.25,10)	10(10,10)	0.006
Ankle plantar flexion	10(7.5,10)	10(10,10)	0.208
Neck flexion	8.5(2,10)	7(4,10)	0.344
KE weakness (%)	7/8(87.5)	13/15(86.7)	>0.999
HF weakness (%)	8/8(100)	15/15(100)	\
FF weakness (%)	8/8(100)	14/15(93.3)	>0.999
NF weakness (%)	4/8(50)	11/15(73.3)	0.371
Knee flexion weakness(%)	7/8(87.5)	7/15(46.7)	0.086
Ankle dorsiflexion weakness(%)	5/8(62.5)	1/15(6.7)	0.009*
Elbow flexion weakness(%)	7/8(87.5)	6/15(40)	0.074
knee extension≤4, no(%)	6/8(75)	12/15(80)	>0.999
Strength of knee extension ≤ hip flexion, no.(%)	6/8(75)	12/15(80)	>0.999
Strength of finger flexion < shoulder abducttion, no.(%)	7/8(87.5)	15/15(100)	0.348
Strength sum scores	90.05(84.175,102.45)	102.5(97.10,110)	0.05
Proximal upper limb muscle strength	23.5(21.75,26.25)	27(25,29)	0.018**
Distal upper limb muscle strength	30.3(24.925,36.275)	34.25(28.6,36.5)	0.179
Upper limb muscle strength	53.85(45.975,61.125)	61.25(55.6,66)	0.058
Proximal lower limb muscle strength	21(19.625,23.25)	22.5(21,26.5)	0.143
Distal lower limb muscle strength	19.5(14.25,20)	20(20,20)	0.026***
Lower limb muscle strength	39.75(34.75,42.375)	42.5(40,45)	0.077
IBMFRS scores	34(33,36.75)	34(30,39)	0.334
CK, IU/L	686(330,1585)	701(334,1937)	0.513
Dysphagia, no.(%)	2/8(25)	6/15(40)	0.657
Rimmed vacuoles, no.(%), n = 23	8/8(100)	11/15(73.3)	0.257
Endomysial inflammation, no.(%),n=23	8/8(100)	15/15(100)	\
Perimysial inflammation, no.(%), n=23	4/8(50)	3/15(20)	0.182
Perivascular inflammation,no(%), n = 23	3/8(37.5)	5/15(33.3)	>0.999
Invasion or infiltration of non-necrotic muscle fibers, no.(%), n = 23	7/8(87.5)	13/15(86.7)	>0.999
Endomysial fibrosis, no.(%), n=23	5/8(62.5)	13/15(86.7)	0.297
MHC-I positivity, no.(%), n= 23	8/8(100)	15/15(100)	\
Mitochondrial abnormalities, no.(%), n = 23	7/8(87.5)	14/15(93.3)	>0.999
COX-negative fibers score ³3, no.(%), n = 23	6/8(75)	7/15(46.7)	0.379
p62 deposits score ³4, no.(%), n = 22 a	4/8(50)	8/14(57.1)	>0.999
Deposition of the complement score > 2(%), n =23	\	\	\
MHC-I quantification score >3, no.(%), n = 23	8/8(100)	13/15(86.7)	0.526
Data were presented as median (IQR) or n/N (%) (N represented data available for analysis per variable); yrs, years; KE, knee extension; HF, hip flexion; FF, finger flexion; NF, neck flexion; IBMFRS, inclusion body myositis functional rating scale; CK, creatine kinase; RV, rimmed vacuoles; MHC, major histocompatibility; COX, cytochromec oxidase. a p62 immunostaining data were available in 22 pati…
